# Supplementary material for: A case-control study of a combination of single nucleotide polymorphisms and clinical parameters to predict clinically relevant toxicity associated with fluoropyrimidine and platinum-based chemotherapy in gastric cancer
Source: BMC Cancer. 2021 Sep 16;21:1030. doi: 10.1186/s12885-021-08745-0 (PMC8444616; doi:10.1186/s12885-021-08745-0)
Supplement: Supplementary file 1 — Additional file 1: Supplementary Material S1.Supplementary Fig. S1. Overall survival rates in the study cohort, Supplementary Fig. S2. Calibration plot for the prognostic model, Supplementary Table S1. Demographic and clinic-pathological characteristics of study population (N = 93), Supplementary Table S2. Platinum plus fluoropyrimidine-based chemotherapy combined treatments used in gastric cancer patients (N = 93), Supplementary Table S3. Grades of toxicity in gastric cancer patients by the Common Toxicity Criteria for Adverse Events (CTCAE) 4.0, Supplementary Table S4. Sex subgroup association analysis of the SNPs DPYD (rs1801265). Supplementary Table S5. Models for hematological grade ≥ 3 toxicity in gastric cancer patients treated with platinum/fluoropyridines -based chemotherapy using multivariate analysis. Supplementary Table S6. Models for gastrointestinal grade ≥ 3 toxicity in gastric cancer patients treated with platinum/fluoropyridines -based chemotherapy using multivariate analysis. Supplementary Table S7. Models for neurological grade ≥ 3 toxicity in gastric cancer patients treated with platinum/fluoropyridines -based chemotherapy using multivariate analysis. Supplementary Table S8. Genotypic and allelic frequencies for the analyzed polymorphisms, Supplementary Table S9. ID assay for each of the analyzed polymorphisms. Supplementary Table S10. SNPs selection based in score for fluoropyrimidines. Supplementary Table S11. Final score for fluoropyrimidines. Supplementary Table S12. SNPs selection based in score for platinums. Supplementary Table S13. Final score for platinums. Supplementary Table S14. Sensitivity, specificity and accuracy calculations from a 2 × 2 confusion matrix. Supplementary Methods: Details of chemotherapy schemes, SNPs selection and classifications algorithm used. Supplementary Data File 1. All raw data used in this study. [file 12885_2021_8745_MOESM1_ESM.zip]

Archive with 2 entries (2 files):
- Supplementary Data File 1.xlsx
- Supplementary_Material_S1.docx
