# Supplementary material for: A case-control study of a combination of single nucleotide polymorphisms and clinical parameters to predict clinically relevant toxicity associated with fluoropyrimidine and platinum-based chemotherapy in gastric cancer
Source: BMC Cancer. 2021 Sep 16;21:1030. doi: 10.1186/s12885-021-08745-0 (PMC8444616; doi:10.1186/s12885-021-08745-0)
Supplement: Supplementary file 1 — Additional file 1: Supplementary Material S1.Supplementary Fig. S1. Overall survival rates in the study cohort, Supplementary Fig. S2. Calibration plot for the prognostic model, Supplementary Table S1. Demographic and clinic-pathological characteristics of study population (N = 93), Supplementary Table S2. Platinum plus fluoropyrimidine-based chemotherapy combined treatments used in gastric cancer patients (N = 93), Supplementary Table S3. Grades of toxicity in gastric cancer patients by the Common Toxicity Criteria for Adverse Events (CTCAE) 4.0, Supplementary Table S4. Sex subgroup association analysis of the SNPs DPYD (rs1801265). Supplementary Table S5. Models for hematological grade ≥ 3 toxicity in gastric cancer patients treated with platinum/fluoropyridines -based chemotherapy using multivariate analysis. Supplementary Table S6. Models for gastrointestinal grade ≥ 3 toxicity in gastric cancer patients treated with platinum/fluoropyridines -based chemotherapy using multivariate analysis. Supplementary Table S7. Models for neurological grade ≥ 3 toxicity in gastric cancer patients treated with platinum/fluoropyridines -based chemotherapy using multivariate analysis. Supplementary Table S8. Genotypic and allelic frequencies for the analyzed polymorphisms, Supplementary Table S9. ID assay for each of the analyzed polymorphisms. Supplementary Table S10. SNPs selection based in score for fluoropyrimidines. Supplementary Table S11. Final score for fluoropyrimidines. Supplementary Table S12. SNPs selection based in score for platinums. Supplementary Table S13. Final score for platinums. Supplementary Table S14. Sensitivity, specificity and accuracy calculations from a 2 × 2 confusion matrix. Supplementary Methods: Details of chemotherapy schemes, SNPs selection and classifications algorithm used. Supplementary Data File 1. All raw data used in this study. [file 12885_2021_8745_MOESM1_ESM.zip › Supplementary Data File 1.xlsx]

## Sheet: Raw_data_base
Demografic										Comorbidities									Treatment			Grade of Toxicity										Controls/Cases				SNPs
Code	Sex Male=0 Female=1	Age	ECOG	Clinical Stage	Location Antrum=0 , Cardia=1, Corpus=2, GEJ=3, Fundus=4, Multiple=5, Pylorus=6	Peritoneal commitment No=0 Yes=1	Lauren Difusse=0 Intestinal=1 Mixed=2	OMS Adeno=0, UnCar=1, SquaCar=2, AdeSquaCar =3	Signet-ring cell presence No=0 Yes=1	Chronic heart disease No=0 Yes=1	Peripheral vascular disease No=0 Yes=1	Previous thromboembolic event No=0 Yes=1	Cerebrovascular disease No=0 Yes=1	Chronic Pulmonary Disease No=0 Yes=1	Dementia No=0 Yes=1	Chronic liver disease No=0 Yes=1	Diabetes No=0 Yes=1	Chronic kidney disease No=0 Yes=1	Surgery No=0 Yes=1	Chemotherapy regimen	Chemotherapy scheme	anemia	neutropenia	febrile neutropenia	thrombocytopenia	nausea	vomiting	diarrhea	stomatitis	hand-foot syndrome	peripheral neuropathy	hematological Control=0, Case=1	gastrointestinal Control=0, Case=1	neurological Control=0, Case=1	Overall toxicity Control=0, Case=1	GSTP1 rs1695 A>G	ERCC2 rs13181 T>G	TP53 rs1042522 C>G	UMPS rs1801019 G>C	SHMT1 rs1979277 G>A	MTHFR rs1801131 T>G	ABCC2 rs717620 C>T	DPYD 1 rs55886062 A>C	DPYD 2 rs2297595 T>C	DPYD 3 rs1801159 T>C	DPYD 6 rs1801265 A>G	ERCC1 rs11615 A>G
GCTF00003	0	68	1	III	1	0	1	0	0	1	0	0	0	0	0	0	1	0	1	CMT Peri	FOLFOX	0	3	3	0	0	0	0	0	0	1	1	0	0	1	GG	TG	GG	GC	GG	TT	CC	AA	TC	TC	AG	AG
GCTF00004	0	60	1	III	1	0	1	0	0	0	0	0	0	0	0	0	0	0	1	CMT Palliative	FOLFOX	0	0	0	0	0	0	0	0	0	0	0	0	0	0	AA	TT	CG	GG	GA	TG	CC	AA	TT	TC	AA	AA
GCTF00006	1	64	0	II	0	0	0	0	1	0	0	0	0	0	0	0	0	0	1	CMT + RDT Adj	RDT_5FU_Leu	0	0	0	0	1	0	2	0	0	0	0	0	0	0	GG	TG	CC	GC	GG	TT	CC	AA	TC	TT	AG	GG
GCTF00007	1	58	1	III	0	0	0	1	0	0	0	0	0	0	0	0	0	0	1	CMT + RDT Adj	RDT_5FU_Leu	0	0	0	0	0	0	0	0	0	0	0	0	0	0	GG	TG	CC	GG	GA	TT	CC	AA	TT	TT	AA	AG
GCTF00008	0	71	1	II	3	0	1	0	0	1	1	0	0	0	0	0	1	0	1	CMT Peri	FOLFOX	0	0	0	0	0	0	0	0	0	0	0	0	0	0	GG	TT	CC	GG	GA	GG	CC	AA	TT	CC	AA	AG
GCTF00010	0	64	2	IV	4	1	NA	1	0	0	0	0	0	0	0	0	0	0	1	CMT Palliative	FOLFOX	0	0	0	0	0	0	0	0	0	0	0	0	0	0	AA	TT	CC	GG	GG	TT	CT	AA	TT	TC	AA	AG
GCTF00012	0	56	0	IV	2	0	1	0	0	0	0	0	0	0	0	0	0	0	1	CMT Palliative	DCFm	0	0	0	0	0	0	0	0	0	0	0	0	0	0	AA	TG	CC	GC	GG	TG	CC	AA	TC	TC	AA	AG
GCTF00013	1	74	1	III	2	0	0	0	1	0	0	0	0	0	0	0	0	0	1	CMT Palliative	FOLFOX	0	0	0	0	0	0	0	0	0	1	0	0	0	0	AG	GG	CC	GC	GG	TT	CC	AA	TT	TT	AA	AG
GCTF00014	1	54	1	IV	2	0	0	0	1	0	0	0	0	0	0	0	0	0	1	CMT Adj	FOLFOX	0	0	0	0	0	0	0	0	0	3	0	0	1	1	AG	TG	GG	GG	GA	TG	CC	AA	TT	TC	AG	AG
GCTF00015	0	53	0	III	3	0	1	0	0	0	0	0	0	0	0	0	0	0	1	CMT Palliative	FOLFOX	0	0	0	0	0	0	0	0	0	0	0	0	0	0	AA	TG	GG	GG	GG	TT	CT	AA	TT	TC	AA	AA
GCTF00016	0	70	0	II	2	0	1	0	0	0	0	0	0	0	0	0	0	0	1	CMT Adj	CAPEOX	0	0	0	2	2	0	3	0	0	1	0	1	0	1	AG	TT	CC	GC	GA	TT	CC	AA	TT	TT	AG	AG
GCTF00018	1	70	2	III	2	0	1	0	0	0	0	0	0	0	0	0	0	0	1	CMT Palliative	FOLFOX	0	0	0	0	3	3	0	0	0	0	0	1	0	1	AG	TT	CC	GC	GG	TG	CC	AA	TT	TT	AA	AG
GCTF00019	0	62	0	III	3	0	1	0	0	0	0	0	0	0	0	0	1	0	1	CMT Peri	CF	0	0	0	0	0	0	0	0	0	0	0	0	0	0	AG	TG	CG	GG	GA	TT	CC	AA	TT	CC	AA	GG
GCTF00022	0	37	1	II	2	0	NA	1	0	0	0	0	0	0	0	0	0	0	1	CMT Palliative	FOLFOX	0	0	0	0	0	0	0	0	0	0	0	0	0	0	AG	TT	CC	GG	GG	TT	TT	AA	TT	TC	AA	AA
GCTF00023	1	54	0	III	2	0	0	3	0	0	0	0	0	0	0	0	0	0	1	CMT Adj	FOLFOX	0	0	0	0	0	0	0	0	0	1	0	0	0	0	AA	TT	CC	GG	GG	TT	CC	AA	TT	TC	AA	AA
GCTF00024	0	57	0	II	6	0	NA	NA	1	0	0	0	0	0	0	0	0	0	0	CMT + RDT Adj	RDT_Cis_Cape	0	0	0	0	2	0	0	0	0	0	0	0	0	0	AG	TG	NA	GG	GG	TT	NA	NA	NA	NA	NA	NA
GCTF00026	0	33	0	III	0	0	2	0	0	0	0	0	0	0	0	0	0	0	1	CMT Peri	ECF	0	0	0	0	4	0	0	4	0	0	0	1	0	1	AA	TG	CC	GG	GG	TG	CC	AA	TC	TT	AG	AG
GCTF00027	0	69	0	III	1	0	2	0	1	0	0	0	0	0	0	0	0	0	1	CMT Peri	CF	0	3	0	0	2	1	0	0	1	0	1	0	0	1	AA	TG	CC	GG	GG	TT	CC	AA	TT	TC	AA	GG
GCTF00028	1	29	1	III	0	0	0	0	1	0	0	0	0	0	0	0	0	0	1	CMT Adj	FOLFOX	0	0	0	0	1	0	0	0	0	1	0	0	0	0	AG	TT	CG	CC	GG	TT	CC	AA	TT	CC	AA	AA
GCTF00029	0	51	1	II	3	0	1	0	0	0	0	0	0	0	0	0	0	0	1	CMT Peri	CF	0	0	0	0	0	0	0	0	0	0	0	0	0	0	AA	TG	CC	GG	GG	TT	CC	AA	TT	CC	AA	AG
GCTF00033	1	64	0	III	0	0	0	0	1	0	0	0	0	1	0	0	0	0	1	CMT Palliative	FOLFOX	0	3	3	0	0	1	0	3	0	2	1	1	0	1	AG	TT	CC	GG	GG	TT	CC	AA	TT	TT	AA	AG
GCTF00035	0	77	0	IV	0	0	0	NA	1	0	0	0	0	0	0	0	0	0	1	CMT Peri	CF	0	0	3	0	0	0	0	3	0	0	1	1	0	1	GG	TT	CC	CC	GG	TT	CC	AA	TT	TT	AA	AG
GCTF00037	0	26	0	IV	5	0	0	1	1	0	0	0	0	0	0	0	0	0	1	CMT Peri	DCFm	0	0	0	0	2	0	0	0	0	0	0	0	0	0	AG	TG	CC	GC	GG	TT	CC	AA	TT	TT	AG	AG
GCTF00039	0	46	1	III	3	0	1	NA	0	0	0	0	0	0	0	0	0	0	1	CMT Peri	CF	0	2	0	0	0	0	0	3	1	0	0	1	0	1	AA	TG	CG	GG	AA	TT	CC	AA	TT	TC	AG	GG
GCTF00040	0	63	1	III	2	0	1	0	0	0	0	0	0	0	0	0	0	0	1	CMT Peri	EOX	0	2	0	0	1	0	0	0	0	1	0	0	0	0	AG	TT	CC	GG	GG	TT	CC	AA	TT	TC	AG	AG
GCTF00041	0	58	0	II	4	0	0	0	0	0	0	0	0	0	0	0	0	0	1	CMT Peri	CF	0	4	0	2	2	0	0	0	0	0	1	0	0	1	AG	TT	CG	GG	GG	TG	CC	AA	TT	CC	AG	AG
GCTF00046	1	58	0	III	0	0	1	0	1	0	0	0	0	0	0	0	0	0	1	CMT Palliative	FOLFOX	0	0	0	0	0	0	0	0	0	1	0	0	0	0	AG	TT	CC	GG	GA	TG	CT	AA	TT	TT	AA	AA
GCTF00050	0	41	1	III	3	0	2	0	0	0	0	0	0	0	0	0	0	0	1	CMT Palliative	DCFm	1	0	0	1	1	0	0	0	0	1	0	0	0	0	AG	TT	CC	GC	GA	TT	CC	AA	TT	TC	AA	AG
GCTF00053	0	50	1	IV	1	0	0	0	0	0	0	0	0	0	0	0	0	0	1	CMT Palliative	FOLFOX	0	0	0	0	0	0	0	0	0	1	0	0	0	0	GG	TT	CG	GG	GG	GG	CC	AA	TT	TC	AA	GG
GCTF00054	1	62	0	II	1	0	2	NA	1	0	0	0	0	0	0	0	0	0	1	CMT Peri	CF	0	2	0	0	2	2	2	2	0	0	0	0	0	0	AG	TT	CG	GC	GG	TG	CC	AA	TT	TC	AA	AG
GCTF00055	1	49	0	IV	2	0	0	0	1	0	0	0	0	0	0	0	0	0	1	CMT Adj	FOLFOX	0	0	0	0	0	0	0	0	0	0	0	0	0	0	AG	TT	CG	GC	AA	TT	CC	AA	TT	TC	AG	AG
GCTF00059	1	72	1	III	0	0	1	NA	0	0	0	0	0	0	0	0	0	0	1	CMT Peri	CF	0	0	0	0	1	1	3	0	0	0	0	1	0	1	GG	TG	CG	GC	GG	TG	CC	AA	TT	CC	AA	AG
GCTF00060	0	78	0	III	3	0	0	0	0	0	0	0	0	0	0	0	0	0	1	CMT Peri	FOLFOX	0	0	0	0	0	0	0	0	0	2	0	0	0	0	GG	GG	GG	GC	GG	TG	CC	AA	TT	TC	AA	AG
GCTF00061	0	52	0	I	6	0	1	0	1	0	0	0	0	0	0	0	0	0	1	CMT Adj	FOLFOX	0	0	0	0	2	0	1	1	0	1	0	0	0	0	AA	TG	CG	GG	GG	TT	CT	AA	TT	TC	AA	AG
GCTF00063	1	63	NA	III	NA	0	NA	NA	0	0	0	0	0	0	0	0	0	0	0	CMT Palliative	FOLFOX	0	0	0	0	0	0	0	1	0	0	0	0	0	0	AG	TT	CC	GG	GA	TG	CC	AA	TT	TC	GG	AA
GCTF00065	1	54	ND	IV	2	1	0	NA	1	0	0	0	0	0	0	0	0	0	1	CMT Palliative	FOLFOX	0	0	0	0	0	0	0	0	0	0	0	0	0	0	AA	TT	CC	GG	GG	TT	CT	AA	TT	TC	AA	AG
GCTF00066	0	69	0	II	6	0	1	0	0	0	0	0	0	0	0	0	0	0	1	CMT Peri	CF	0	0	0	0	1	0	0	0	0	0	0	0	0	0	AG	TG	CG	GG	GG	GG	CC	AA	TT	CC	AA	AA
GCTF00072	0	63	ND	III	0	0	NA	1	0	0	0	0	0	0	0	0	0	0	1	CMT Palliative	FOLFOX	0	0	0	0	0	0	3	0	0	0	0	1	0	1	AG	TT	CC	GG	GG	TT	CC	AA	TT	TT	AG	AG
GCTF00075	0	63	1	II	2	0	2	0	0	0	0	0	0	0	0	0	1	0	1	CMT Peri	CF	0	0	0	0	1	1	0	0	0	0	0	0	0	0	AA	TG	CG	GG	GG	TG	CC	AA	TT	TC	GG	GG
GCTF00076	0	69	0	III	3	0	0	0	1	0	0	0	0	0	0	0	0	0	1	CMT Peri	EOX	0	0	0	0	0	0	0	0	0	0	0	0	0	0	AA	TT	CG	GG	GG	TG	CC	AA	TT	CC	AG	AG
GCTF00077	0	65	1	III	0	0	2	0	1	1	0	0	0	0	0	0	0	0	1	CMT Adj	FOLFOX	0	0	0	0	1	0	1	0	0	3	0	0	1	1	AG	TT	CG	GG	GG	TT	CT	AA	TT	TT	GG	AG
GCTF00078	1	51	0	II	0	0	0	0	1	0	0	0	0	0	0	0	0	0	1	CMT Peri	ECF	0	3	0	0	3	0	0	0	3	0	1	1	1	1	AA	TG	CG	GG	GG	TG	CC	AA	TT	TC	NA	AG
GCTF00088	0	55	0	II	1	0	NA	0	0	0	0	1	0	0	0	0	0	0	1	CMT Adj	CAPEOX	0	0	0	2	0	0	3	0	0	0	0	1	0	1	AG	TT	CC	GG	GG	TT	CC	AA	TT	TC	AA	AA
GCTF00090	0	66	1	III	5	0	NA	0	0	0	0	0	0	0	0	1	0	0	1	CMT Peri	FOLFOX	2	3	0	0	2	0	0	0	0	0	1	0	0	1	AA	TT	CC	GC	GA	TT	CC	AA	TT	TT	AG	AG
GCTF00091	1	59	1	II	4	0	1	0	0	0	0	0	0	0	0	0	0	1	1	CMT Peri	FOLFOX	0	0	0	0	0	0	0	2	0	1	0	0	0	0	AG	TT	CC	GC	GA	TT	CC	AA	TT	TC	AA	AG
GCTF00096	0	56	0	III	6	0	2	0	0	0	0	0	0	0	0	0	0	0	1	CMT Adj	CAPEOX	0	0	0	0	0	0	0	0	0	1	0	0	0	0	AA	TT	CC	GC	AA	TT	CC	AA	TT	TT	AG	AG
GCTF00097	0	71	1	III	2	0	NA	NA	0	0	0	0	0	0	0	0	1	0	1	CMT Peri	CAPEOX	3	0	0	0	0	0	1	1	0	0	1	0	0	1	AA	TG	CC	GG	GG	GG	CC	AA	TT	TC	GG	AG
GCTF00098	1	50	0	III	2	0	0	0	1	0	0	0	0	0	0	0	0	0	1	CMT Adj	FOLFOX	0	0	0	0	0	0	0	0	0	1	0	0	0	0	GG	TT	CG	GG	GA	TG	CT	AA	TT	TC	AA	AG
GCTF00099	1	39	0	II	5	0	0	NA	1	0	0	0	0	0	0	0	0	0	1	CMT Adj	FOLFOX	0	0	0	0	1	0	0	0	0	2	0	0	0	0	AG	TT	CC	GC	GA	TT	CC	AA	TT	CC	GG	AG
GCTF00100	0	65	0	II	2	0	2	0	0	0	0	0	0	0	0	0	0	0	1	CMT Peri	FOLFOX	0	0	0	0	0	0	0	3	0	1	0	1	0	1	AA	TT	CC	GG	GG	TG	CC	AA	TT	TT	AG	AA
GCTF00104	0	65	0	II	2	0	NA	0	0	0	0	0	0	0	0	0	1	0	1	CMT + RDT Adj	RDT_5FU_Leu	0	0	0	0	0	1	1	3	0	0	0	1	0	1	AG	TG	NA	GG	GA	TG	CT	AA	TT	TT	AA	AA
GCTF00113	0	56	1	III	0	0	1	0	0	0	0	0	0	0	0	0	1	0	1	CMT Adj	Capecitabina	0	0	0	0	0	0	0	0	0	0	0	0	0	0	GG	TT	CC	GG	GA	TT	CC	AA	TC	TT	AG	AG
GCTF00119	1	43	1	III	2	0	1	0	1	0	0	0	0	0	0	0	0	0	1	CMT Adj	FOLFOX	0	0	0	2	2	0	1	0	0	1	0	0	0	0	AG	TT	CC	GG	GG	TT	CC	AA	TT	TT	AG	GG
GCTF00121	0	59	1	III	0	0	NA	0	0	0	0	0	0	0	0	0	0	0	1	CMT Peri	CAPEOX	0	0	0	0	0	0	2	0	0	0	0	0	0	0	AG	TT	CC	GC	GG	GG	CT	AA	TT	TT	AA	GG
GCTF00122	0	78	1	III	2	0	2	0	0	1	0	0	0	0	0	0	0	0	1	CMT Adj	CAPEOX	0	0	0	0	0	0	0	0	0	0	0	0	0	0	AG	TG	CC	GG	GG	TG	CC	AA	TT	TC	GG	AG
GCTF00123	1	79	1	II	2	0	NA	0	0	0	0	0	0	0	0	0	0	0	1	CMT Adj	Capecitabina	0	0	0	0	0	0	0	0	0	0	0	0	0	0	AA	TT	CC	GC	AA	TT	CC	AA	TT	TC	AA	AG
GCTF00126	0	68	1	III	4	0	0	0	1	0	0	0	0	0	0	0	0	0	1	CMT + RDT Peri	RDT_Oxi_Cape	2	1	0	0	0	0	1	0	0	0	0	0	0	0	AG	TT	CC	GC	GG	TT	CC	AA	TT	TC	AA	AG
GCTF00127	0	72	1	III	4	0	2	0	0	0	0	0	0	0	0	0	1	0	1	CMT Adj	CAPEOX	2	0	0	0	0	0	1	1	2	0	0	0	0	0	AG	TG	CG	GC	GA	TT	CT	AA	TT	TC	AA	AG
GCTF00130	0	51	1	II	0	0	2	0	0	0	0	0	0	0	0	0	1	0	1	CMT Adj	CAPEOX	0	0	0	1	0	0	1	0	0	1	0	0	0	0	AA	TT	GG	GG	GA	TT	CC	AA	TT	TC	AA	AG
GCTF00132	0	63	0	I	0	0	NA	NA	1	0	0	1	0	0	0	0	0	0	1	CMT Adj	CAPEOX	0	0	0	2	1	1	0	0	2	2	0	0	0	0	AA	TT	CC	GG	GA	TG	CC	AA	TT	TT	AA	AG
GCTF00133	0	76	NA	II	1	0	NA	NA	0	1	0	0	0	0	0	0	0	0	1	CMT Peri	FOLFOX	0	0	0	0	0	0	0	0	0	1	0	0	0	0	GG	TT	CG	GC	GA	TG	CC	AA	TT	TT	AA	AG
GCTF00136	1	35	NA	III	2	0	0	0	0	0	0	0	0	0	0	0	0	0	1	CMT Adj	FOLFOX	0	3	0	0	2	0	0	0	0	2	1	0	0	1	AA	TG	CG	GG	GG	TG	CT	AA	TT	CC	GG	AA
GCTF00140	0	61	0	III	2	0	1	0	0	0	0	0	0	0	0	0	1	0	1	CMT Peri	FOLFOX	0	0	0	0	0	0	0	0	0	1	0	0	0	0	AA	TT	CG	GG	GG	TT	CC	AA	TT	TT	AA	AG
GCTF00141	1	74	NA	IV	0	0	0	0	1	0	0	0	0	0	0	0	1	0	1	CMT Palliative	CAPEOX	0	0	0	0	2	3	0	0	0	2	0	1	0	1	AA	TG	CC	GG	GA	TG	CT	AA	TC	TC	AA	AG
GCTF00142	1	59	NA	IV	2	0	0	NA	1	0	0	0	0	0	0	0	0	0	1	CMT Palliative	FOLFOX	0	0	0	2	1	0	0	1	0	2	0	0	0	0	AA	TG	CC	GG	GA	TT	CC	AA	TT	TT	AA	AG
GCTF00143	1	75	NA	II	1	0	NA	NA	0	0	0	0	0	0	0	0	0	0	1	CMT Peri	FOLFOX	0	4	0	0	0	0	0	0	0	1	1	0	0	1	AG	TG	CG	GG	GA	TT	CC	AA	TT	TC	AG	AG
GCTF00145	0	28	NA	III	3	0	1	0	0	0	0	0	1	0	0	0	0	0	1	CMT Peri	FLOT	0	3	0	0	0	0	1	0	0	0	1	0	0	1	AA	TT	CG	GG	GG	TG	CC	AA	TT	TT	AG	GG
GCTF00150	1	53	1	III	0	0	0	NA	1	0	0	0	0	0	0	0	0	0	1	CMT Peri	FOLFOX	0	0	0	0	1	1	3	0	0	0	0	1	0	1	AG	TT	GG	GG	GG	TT	CC	AA	TT	TT	AG	AG
GCTF00152	0	49	1	II	1	0	NA	NA	0	0	0	0	0	0	0	0	0	0	1	CMT Peri	CF	0	0	0	0	2	1	0	0	0	0	0	0	0	0	AA	TT	CC	GG	GA	TG	CC	AA	TT	TC	AA	AG
GCTF00156	0	65	0	III	2	0	NA	0	0	0	0	0	0	0	0	0	0	0	1	CMT Peri	CF	0	0	0	0	2	0	1	0	0	0	0	0	0	0	AA	TG	CC	GC	GA	TG	CC	AA	TT	TT	AG	AA
GCTF00161	0	68	1	II	0	0	NA	0	1	0	0	0	0	0	0	0	0	0	1	CMT Adj	CAPEOX	0	0	0	0	0	0	0	0	1	1	0	0	0	0	AG	TT	CC	GG	GG	TG	CC	AA	TT	TC	GG	AG
GCTF00162	1	45	0	IV	5	1	0	0	1	0	0	0	0	0	0	0	0	0	1	CMT Palliative	CAPEOX	0	0	0	0	0	2	2	0	0	1	0	0	0	0	AG	TT	CG	GG	GA	TG	CC	AA	TT	TT	GG	AG
GCTF00163	1	59	1	III	5	0	0	0	1	0	0	0	0	0	0	0	0	0	1	CMT Palliative	FOLFOX	0	0	3	0	1	0	1	0	0	1	1	0	0	1	AA	TG	CC	GG	GG	TT	CC	AA	TT	TT	AA	AA
GCTF00177	0	50	0	III	3	0	NA	0	0	0	0	0	0	0	0	0	0	0	1	CMT Adj	CAPEOX	0	0	0	0	1	0	0	0	0	0	0	0	0	0	AA	TG	CC	GG	GA	TG	CC	AA	TT	TT	GG	AG
GCTF00179	0	46	0	I	2	0	1	0	0	1	0	0	0	0	0	0	0	0	1	CMT Adj	FOLFOX	0	2	0	1	2	0	0	0	0	2	0	0	0	0	AG	TG	CC	GG	GA	TG	CC	AA	TT	TC	AG	AG
GCTF00191	0	64	1	IV	3	0	NA	0	0	0	0	0	0	0	0	1	0	0	0	CMT Palliative	DCFm	1	0	0	0	1	0	0	2	2	2	0	0	0	0	AG	TT	CG	GC	AA	TT	CT	AA	TT	CC	AA	GG
GCTF00194	0	54	0	IV	2	0	NA	0	0	0	0	0	0	0	0	0	0	0	0	CMT Palliative	DCFm	0	0	0	0	1	0	1	1	0	2	0	0	0	0	AG	TT	CC	GG	GA	TG	CC	AA	TT	TT	AA	AG
GCTF00201	1	42	0	IV	1	1	NA	0	1	0	0	0	0	0	0	0	0	0	0	CMT Palliative	CAPEOX	0	0	0	0	2	0	1	0	0	0	0	0	0	0	AG	TG	CC	GG	GA	TG	CC	AA	TT	TT	AA	AG
GCTF00207	0	43	1	IV	5	1	NA	0	1	0	0	0	0	0	0	0	0	0	0	CMT Palliative	FOLFOX	0	0	0	0	0	3	0	0	0	0	0	1	0	1	AG	TT	CG	GG	GA	TT	CT	AA	TT	TT	AG	AG
GCTF00209	0	78	1	IV	5	1	NA	0	1	0	0	0	0	0	0	0	0	0	0	CMT Palliative	FOLFOX	0	0	0	0	2	1	0	0	0	1	0	0	0	0	AA	TT	CC	GG	GA	TG	CC	AA	TT	TT	AA	AA
GCTF00220	0	61	1	II	2	0	1	0	1	1	0	0	0	0	0	0	0	0	1	CMT Adj	CAPEOX	0	0	0	0	0	0	1	0	0	1	0	0	0	0	AA	TT	CC	GG	GA	TT	CC	AA	TT	TC	GG	AG
GCTF00426	1	57	0	III	2	0	NA	0	1	0	0	0	0	0	0	0	0	0	1	CMT Peri	FOLFOX	0	0	0	0	2	1	3	0	0	1	0	1	0	1	AG	TG	CC	CC	GG	TT	CC	AA	TC	TT	AG	AG
GCTF00433	0	62	0	III	3	0	NA	0	0	0	0	0	0	0	0	0	0	0	1	CMT Adj	CF	0	0	0	0	0	0	3	0	0	0	0	1	0	1	AG	TG	CG	GG	GA	TG	CC	AA	TT	TT	AG	AG
GCTF00443	0	69	1	IV	3	1	NA	0	0	0	0	0	0	0	0	0	0	0	0	CMT Palliative	FOLFOX	0	2	0	0	1	0	0	0	0	0	0	0	0	0	GG	TG	CG	GC	GG	TT	CT	AA	TT	TT	AG	AG
GCTF00474	1	43	1	III	5	0	1	0	0	0	0	0	0	0	0	0	0	0	1	CMT Adj	CAPEOX	0	0	0	3	0	0	0	0	0	0	1	0	0	1	AA	TT	CC	GG	AA	TT	CC	AA	TT	TT	AA	GG
GCTF00475	0	53	0	II	1	0	1	0	1	0	0	0	0	0	0	0	0	0	1	CMT Adj	CAPEOX	0	0	0	0	0	0	0	0	0	2	0	0	0	0	AG	TT	CC	GC	GA	TT	CC	AA	TT	TC	AA	GG
GCTF00476	0	77	2	III	3	0	1	0	1	0	0	0	0	0	0	0	0	0	1	CMT Peri	FOLFOX	0	0	0	0	0	0	0	0	3	0	0	0	1	1	AA	TT	CG	GG	GG	TT	CC	AA	TT	TC	AG	AG
STORM1	1	59	0	IV	2	1	0	0	1	0	0	0	0	0	0	0	0	0	0	CMT Palliative	FOLFOX	0	3	0	2	0	0	0	0	0	1	1	0	0	1	AG	TT	CC	GG	AA	TT	CC	AA	TT	TT	AG	GG
STORM2	0	65	NA	IV	2	0	1	0	0	0	0	0	0	0	0	0	0	0	1	CMT Palliative	FOLFOX	0	4	0	0	0	0	0	0	0	1	1	0	0	1	AA	TG	CC	GC	GA	TG	CC	AA	TT	TC	AG	GG
STORM3	1	35	NA	III	NA	0	0	0	0	0	0	0	0	0	0	0	0	0	1	CMT Palliative	FOLFOX	0	0	0	0	0	0	0	0	0	0	0	0	0	0	AG	TT	CG	GC	GG	TT	CC	AA	TT	TT	AA	AG
STORM4	1	42	NA	IV	0	0	0	0	1	0	0	0	0	0	0	0	0	0	0	CMT Palliative	FOLFOX	0	0	0	0	0	0	0	0	0	0	0	0	0	0	AG	TG	CC	GC	GG	TG	CC	AA	TT	TC	AG	GG
STORM5	0	38	0	IV	NA	0	0	NA	1	0	0	0	0	0	0	0	0	1	1	CMT Palliative	FOLFOX	0	0	0	0	0	0	0	0	0	0	0	0	0	0	GG	TT	CC	GG	NA	TT	CC	AA	TT	TC	AA	GG
STORM6	0	64	0	IV	2	1	0	0	1	0	0	0	0	0	0	0	0	0	1	CMT Palliative	FOLFOX	0	0	0	0	0	0	0	0	0	0	0	0	0	0	AA	TT	CC	CC	GG	TG	CC	AA	TT	TT	AA	AA
